# Supplementary material for: Next‐generation sequencing reveals the presence of DDX41 mutations in acute lymphoblastic leukemia and aplastic anemia
Source: EJHaem. 2021 Jun 27;2(3):508–13. doi: 10.1002/jha2.256 (PMC9176149; doi:10.1002/jha2.256)
Supplement: Supplementary file 1 — SUPPORTING INFORMATION [file JHA2-2-508-s001.xls]

## Sheet: sheet 1
Supplementary Table 1 The list of 86 genes and their detection range
Gene	Chromosome	Transcription ID	Detection range（including splicing site）
ALK	2p23	NM_004304.4	Exon 23-25
ANKRD26	10p12.1	NM_014915.2	5’UTR
ASXL1	20q11	NM_015338.5	Exon 13
ASXL2	2p24.1	NM_018263.4	Exon 11-12
ATM	11q22.3	NM_000051.3	Exon2-63
B2M	15q21.1	NM_004048.2	Exon1-3
BCL2	18q21.3	NM_000633.2	Exon 2-3
BCL6	3q27.3	NM_001706.4	non-coding Exon 1
BIRC3	11q22.2	NM_001165.4	Exon 6-9
BRAF	7q34	NM_004333.4	Exon 15
CALR	19p13.13	NM_004343.3	Exon 9
CARD11	7p22	NM_032415.5	Exon 5-9
CBL	11q23.3	NM_005188.3	Exon 8-9
CCND1	11q13	NM_053056.2	Exon 1
CCND3	6p21.1	NM_001760.4	Exon 5
CD28	2q33.2	NM_006139.3	Exon 1-4
CD58	1p13.1	NM_001779.2	Exon 1-6
CD79B	17q23	NM_000626.2	Exon 5-6
CDKN1B	12p13.1	NM_004064.4	Exon1-2
CEBPA	19q13.1	NM_004364.4	Exon 1
CREBBP	16p13.3	NM_004380.2	Exon 25-27
CRLF2	Xp22.3, Yp11.3	NM_022148.2	Exon 6
CSF3R	1p34.3	NM_000760.3	Exon 14, 17
CXCR4	2q21	NM_003467.2	Exon2
DDX41	5q35.3	NM_016222.3	Exon1-17
DNMT3A	2p23	NM_022552.4	Exon 19-23
EGFR	7p11.2	NM_005228.3	Exon18-21
EP300	22q13.2	NM_001429.3	Exon 23-30
ETNK1	12p12.1	NM_018638.4	Exon3
ETV6	12p13	NM_001987.4	Exon 1-8
EZH2	7q36.1	NM_004456.4	Exon 2-20
FBXW7	4q31.3	NM_033632.3	Exon 9-10
FLT3	13q12	NM_004119.2	Exon 14, 15, 20
FOXO1	13q14.11	NM_002015.3	Exon1
GATA1	Xp11.23	NM_002049.3	Exon2-6
GATA2	3q21.3	NM_032638.4	Exon 2-6
GATA3	10p14	NM_001002295.1	Exon4-5
GNA13	17q24.1	NM_006572.5	Exon1-4
ID3	1p36.12	NM_002167.4	Exon 1-2
IDH1	2q33.3	NM_005896.3	Exon 4
IDH2	15q26.1	NM_002168.3	Exon 4
IL7R	5p13	NM_002185.3	Exon 6
JAK1	1p31.3	NM_002227.2	Exon 14, 18, 19
JAK2	9p24	NM_004972.3	Exon 12, 14, 16
JAK3	19p13.1	NM_000215.3	Exon 11-16
KDM6A	Xp11.3	NM_021140.3	Exon23-26
KIT	4q12	NM_000222.2	Exon 8, 11, 17
KMT2D	12q13.12	NM_003482.3	Exon1-54
KRAS	12p12.1	NM_033360.3	Exon 2
MAP2K1	15q22.31	NM_002755.3	Exon 2-3
MEF2B	19p13.11	NM_001145785.1	Exon 2-3
MPL	1p34	NM_005373.2	Exon 10
MYD88	3p22	NM_002468.4	Exon 5
NF1	17q11.2	NM_001042492.2	Exon1-58
NOTCH1	9q34.3	NM_017617.3	Exon 26-27, 34
NOTCH2	1p12	NM_024408.3	Exon 34
NPM1	5q35.1	NM_002520.6	Exon 11
NRAS	1p13.2	NM_002524.4	Exon 2-3
NT5C2	10q24.32	NM_012229.4	Exon 11, 15
PAX5	9p13	NM_016734.2	Exon 2-3
PHF6	Xq26.3	NM_032458.2	Exon 2-10
PIGA	Xp22.2	NM_002641.3	Exon2-6
PIK3CA	3q26.3	NM_006218.2	Exon 10, 21
POT1	7q31.33	NM_015450.2	Exon5-11
PTEN	10q23.3	NM_000314.4	Exon 5-8
PTPN11	12q24	NM_002834.3	Exon 3, 13
RHOA	3p21.3	NM_001664.2	Exon 2
RUNX1	21q22.3	NM_001754.4	Exon 2-9
SETBP1	18q21.1	NM_015559.2	Exon 4
SF3B1	2q33.1	NM_012433.2	Exon 14-16
SH2B3	12q24	NM_005475.2	Exon 2
SRP72	4q12	NM_006947.3	Exon1-19
SRSF2	17q25.1	NM_003016.4	Exon 1
STAT3	17q21.31	NM_139276.2	Exon 21
STAT5B	17q21.2	NM_012448.3	Exon15-16
STAT6	12q13.3	NM_003153.4	Exon12-13,17
TCF3	19p13.3	NM_001136139.2	Exon 17
TET2	4q24	NM_001127208.2	Exon 3-11
TNFAIP3	6q23	NM_001270507.1	Exon 2-9
TNFRSF14	1p36.32	NM_003820.3	Exon1-3
TP53	17p13.1	NM_000546.5	Exon 3-11
U2AF1	21q22.3	NM_006758.2	Exon 2, 6
WHSC1	4p16.3	NM_001042424.2	Exon 18-19
WT1	11p13	NM_024426.4	Exon 7-9
XPO1	2p15	NM_003400.3	Exon15
ZRSR2	Xp22.2	NM_005089.3	Exon1-11
