# Supplementary material for: Next‐generation sequencing reveals the presence of DDX41 mutations in acute lymphoblastic leukemia and aplastic anemia
Source: EJHaem. 2021 Jun 27;2(3):508–13. doi: 10.1002/jha2.256 (PMC9176149; doi:10.1002/jha2.256)
Supplement: Supplementary file 2 — SUPPORTING INFORMATION [file JHA2-2-508-s002.xlsx]

## Sheet: Sheet2
Supplementary Table 2 Classification of germline DDX41 mutations according to ACMG guidelines
DDX41 Variant	diagnosis (cases)	Domain	1000g (HAN) AF	gnomAD (EAS) AF	gnomAD （ALL) AF	ClinVar	SIFT	Polyphen2	ACMG 2015 evidence of pathogenicity	ACMG classification	Somatic DDX41 mutation	Final interpretation
c.121C>T/p.Q41*	MDS (1)	—	NR	NR	NR	Likely pathogenic	—	—	PVS1, PM2, PP3, PP5	Pathogenic	Y	Causal variant
c.305_306del/p.K102Rfs*32	AML (1)	—	NR	NR	NR	NR	—	—	PVS1, PM2, PP3	Pathogenic	N	Causal variant
c.475C>T/p.R159*	AML (1); AA (1)	—	NR	NR	NR	NR	—	—	PVS2, PM2, PP3, PP5	Pathogenic	Y	Causal variant
c.628C>T/p.Q210*	AML (1)	DEAD	NR	NR	NR	NR	—	—	PVS1, PM2, PP3	Pathogenic	Y	Causal variant
c.773C>T/p.P258L	AML (1); ALL (1)	DEAD	NR	0.00016	3.99e-06	NR	D	D	PM1, PM2, PP3, PP5	Likely pathogenic	Y	Causal variant
c.1015C>T/p.R339C	ALL (1)	DEAD	NR	0.00014	3.184e-05	NR	D	D	PM1, PM2, PM5, PP3, PP5	Likely pathogenic	N	Causal variant
c.844C>T/p.R282C	AML (1)	DEAD	NR	5e-05	2.489e-05	NR	D	P	PM1, PM2, PP3, PP4	Likely pathogenic	N	Causal variant
c.776A>G/p.Y259C	AML (1)	DEAD	0	0.0003	2.841e-05	NR	D	B	PM1, PM2, PP5	VUS	Y	Causal variant
c.1577C>T/p.S526L	ALL (1)	Helicase_C	NR	0.00045	6.37e-05	NR	T	B	PM1, PM2, PP3	VUS	N	VUS
c.1525A>G/p.M509V	AML (1)	Helicase_C	NR	NR	NR	NR	D	D	PM1, PM2, PP3	VUS	N	VUS
c.487G>A/p.V163M	ALL (1)	—	NR	0.00016	3.194e-05	NR	D	P	PM2, PP3	VUS	N	VUS
c.98A>G/p.Y33C	ALL (1)	—	NR	0.00025	2.526e-05	NR	D	D	PM2, PP3	VUS	N	VUS
c.107A>G/p.Y36C	AML (1)	—	NR	0	4.169e-06	NR	D	D	PM2, PP3	VUS	N	VUS
c.560A>G/p.K187R	AML (3); MDS (1); ALL (1); MPAL (1)	P-loop	0.0024	0.00045	3.921e-05	NR	T	B	PM2, BP4	VUS	N	VUS
c.128G>C/p.R43P	ALL (1)	—	NR	NR	NR	NR	D	B	PM2, BP4	VUS	N	VUS
c.421C>T/p.P141S	AML (2)	—	NR	NR	NR	NR	T	B	PM2, BP4	VUS	N	VUS
c.416A>G/p.D139G	AML (1); ALL (1)	—	NR	0.00055	3.889e-05	NR	T	B	PM2, BP4	VUS	N	VUS
c.845G>C/p.R282P	ALL (1)	DEAD	NR	ND	NR	NR	T	B	PM2, BP4	VUS	N	VUS
c.856G>C/p.E286Q	ALL (1)	DEAD	NR	ND	NR	NR	T	B	PM2, BP4	VUS	N	VUS
c.718A>G/p.I240V	ALL (3)	DEAD	NR	0.0007	8.136e-05	NR	T	B	PM2, BP4	VUS	N	VUS
c.821A>G/p.H274R	ALL (1)	DEAD	NR	5.805e-05	8.171e-06	NR	D	B	PM2, BP4	VUS	N	VUS
c.746G>A/p.R249K	ALL (1)	DEAD	NR	0.0004	3.253e-05	NR	T	B	PM2, BP4	VUS	N	VUS
Abbreviations: 1000g (HAN), 1000 genomes project (in Han Chinese); AF, allele frequency; B, benign; D, deleterious; gnomAD (EAS), gnomAD database (in East Asian population); gnomAD (ALL), gnomAD database (in all the population); P, possibly damaging; PM, pathogenicity moderate; PP, pathogenicity supporting; PVS, pathogenicity very strong; ND, no record; N, No; VUS, variant of uncertain significan…
